# Supplementary material for: The Utilization of an Aloe Vera Rind By-Product: Deep Eutectic Solvents as Eco-Friendly and Recyclable Extraction Media of Polyphenolic Compounds
Source: Antioxidants (Basel). 2024 Jan 26;13(2):162. doi: 10.3390/antiox13020162 (PMC10886410; doi:10.3390/antiox13020162)
Supplement: Supplementary file 1 [file antioxidants-13-00162-s001.zip]

Archive with 1 entries (1 files):
- antioxidants-2840243-supplementary.pdf
